# Supplementary material for: Diabetes mellitus in relation to colorectal tumor molecular subtypes: A pooled analysis of more than 9000 cases
Source: Int J Cancer. 2022 Apr 22;151(3):348–60. doi: 10.1002/ijc.34015 (PMC9251811; doi:10.1002/ijc.34015)
Supplement: Supplementary file 2 — Table S1. Association between diabetes and risk of colorectal cancer stratified by tumor marker Table S2. Association between diabetes and risk of individual molecular subtypes of colorectal cancer, stratified by tumor location and sex Table S3. Minimally and fully adjusted case‐control associations between individuals with and without diabetes with risk of colorectal cancer subtypes defined by combined marker status. A two‐sided Wald test was used to calculate the P‐values from the case‐only analysis (P difference). Error bars represent 95% confidence intervals. [file IJC-151-348-s001.xls]

## Sheet: Supplementary Table S5
Table S5. Association between diabetes and risk of colorectal cancer stratified by tumor marker
Tumor Type	Model	Case	Control	P-value1	OR	95% CI	Model2	Pdifference3
BRAF	Non-mutated vs Control	7959	9984	2e-10	1.399	1.262 - 1.552	Minimal
BRAF	Mutated vs Control	1086	9984	3.49e-09	1.806	1.485 - 2.198	Minimal	0.0121
BRAF	Non-mutated vs Control	7959	9984	2.64e-07	1.328	1.192 - 1.479	Full
BRAF	Mutated vs Control	1086	9984	8.36e-07	1.668	1.361 - 2.045	Full	0.0281
KRAS	Non-mutated vs Control	5278	9984	1.23e-08	1.405	1.25 - 1.579	Minimal
KRAS	Mutated vs Control	2621	9984	4.71e-07	1.451	1.256 - 1.678	Minimal	0.62
KRAS	Non-mutated vs Control	5278	9984	4.33e-05	1.29	1.142 - 1.458	Full
KRAS	Mutated vs Control	2621	9984	8.95e-06	1.406	1.21 - 1.634	Full	0.259
MSI	non MSI-high vs Control	7720	9984	6.35885e-10	1.389	1.252 - 1.541	Minimal
MSI	MSI-high vs Control	1301	9984	2.65e-05	1.51	1.246 - 1.83	Minimal	0.399
MSI	non MSI-high vs Control	7720	9984	5.23e-07	1.32	1.184 - 1.471	Full
MSI	MSI-high vs Control	1301	9984	0.000987	1.399	1.146 - 1.708	Full	0.497
CIMP	CIMP low/negative vs Control	6478	9984	9.23e-09	1.381	1.237 - 1.542	Minimal
CIMP	CIMP high vs Control	1321	9984	0.000297	1.416	1.173 - 1.71	Minimal	0.952
CIMP	CIMP low/negative vs Control	6478	9984	5.85e-06	1.305	1.163 - 1.464	Full
CIMP	CIMP high vs Control	1321	9984	0.00942	1.295	1.066 - 1.575	Full	0.645
1 Multinomial logistic regression was used to compare colorectal cancer cases to cancer free controls separately for each molecular pathological subtype (polytomous analysis, p).
2 Minimally adjusted model (Minimal): study, sex, age at crc diagnosis; Fully adjusted model (Full): study, sex, age at crc diagnosis, energy intake, family history, BMI, red meat, processed meat, vegetables, fruit, alcohol, smoking, exercise and aspirin/NSAID use.
3 Multinomial logistic regression was used to compare cases of each molecular pathological subtype to all additional cases not belonging to that subtype (case only analysis, p-difference).
OR=Odds Ratio; CI=Confidence Interval

## Sheet: Supplementary Table S6
Table S6. Association between diabetes and risk of individual molecular subtypes of colorectal cancer, stratified by tumor location and sex
Tumor marker		No. of cases	OR1	95% CI	p-value2	p-difference3
Colon
BRAF	Wildtype	5121	1.44	1.28 - 1.62	7.81e-10
	Mutated	973	1.79	1.45 - 2.21	4.51e-08	0.0397
KRAS	Wildtype	3543	1.43	1.25 - 1.63	1.98e-07
	Mutated	1819	1.57	1.33 - 1.85	1.32e-07	0.297
MSI	non MSI-high	4862	1.451	1.29 - 1.63	6.91e-10
	MSI-high	1218	1.515	1.24 - 1.85	5.04e-05	0.669
CIMP	CIMP low/negative	4155	1.41	1.28 - 1.60	7.76e-08
	CIMP high	1166	1.54	1.26 - 1.88	2e-05	0.794
Proximal colon
BRAF	Wildtype	2584	1.508	1.30 - 1.74	2.46e-08
	Mutated	775	1.954	1.56 - 2.44	4.14e-09	0.0234
KRAS	Wildtype	1894	1.507	1.28 - 1.78	9.18e-07
	Mutated	1081	1.737	1.42 - 2.12	5.06e-08	0.173
MSI	non MSI-high	2329	1.512	1.30 - 1.76	5.11e-08
	MSI-high	1015	1.584	1.28 - 1.96	2.3e-05	0.641
CIMP	CIMP low/negative	2071	1.473	1.26 - 1.73	1.57e-06
	CIMP high	957	1.628	1.32 - 2.01	7.43e-06	0.589
Distal colon
BRAF	Wildtype	2463	1.342	1.15 - 1.56	0.000162
	Mutated	171	1.235	0.71 - 2.15	0.453	0.66
KRAS	Wildtype	1586	1.325	1.10 - 1.59	0.00282
	Mutated	704	1.248	0.96 - 1.63	0.103	0.636
MSI	non MSI-high	2453	1.35	1.16 - 1.57	0.000122
	MSI-high	174	1.068	0.61 - 1.88	0.819	0.471
CIMP	CIMP low/negative	2022	1.325	1.12 - 1.56	0.000861
	CIMP high	186	1.113	0.66 - 1.87	0.688	0.274
Rectum
BRAF	Wildtype	2768	1.336	1.16 - 1.55	9.32e-05
	Mutated	100	1.867	0.97 - 3.61	0.0635	0.351
KRAS	Wildtype	1689	1.37	1.15 - 1.63	0.00045
	Mutated	774	1.254	0.98 - 1.61	0.0733	0.525
MSI	non MSI-high	2790	1.3	1.12 - 1.51	0.000431
	MSI-high	74	1.512	0.67 - 3.41	0.319	0.717
CIMP	CIMP low/negative	2263	1.343	1.15 - 1.57	0.000208
	CIMP high	147	0.716	0.37 - 1.39	0.322	0.0806
Female
BRAF	Wildtype	3559	1.48	1.25 - 1.76	5.62e-06
	Mutated	704	1.84	1.41 - 2.40	7.7e-06	0.08
KRAS	Wildtype	2521	1.51	1.26 - 1.82	1.53e-05
	Mutated	1238	1.66	1.32 - 2.10	1.58e-05	0.54
MSI	non MSI-high	3503	1.55	1.31 - 1.83	4.35e-07
	MSI-high	766	1.61	1.23 - 2.11	0.000596	0.63
CIMP	CIMP low/negative	2912	1.51	1.26 - 1.80	6.95e-06
	CIMP high	801	1.57	1.21 - 2.04	0.000769	0.82
Male
BRAF	Wildtype	4400	1.36	1.19 - 1.55	5.16e-06
	Mutated	382	1.78	1.30 - 2.43	0.000278	0.07
KRAS	Wildtype	2757	1.34	1.15 - 1.56	0.000201
	Mutated	1383	1.34	1.10 - 1.62	0.00296	0.89
MSI	non MSI-high	4217	1.3	1.14 - 1.49	0.00011
	MSI-high	535	1.46	1.09 - 1.95	0.0117	0.4
CIMP	CIMP low/negative	3566	1.31	1.14 - 1.51	0.000187
	CIMP high	520	1.31	0.99 - 1.73	0.0622	0.79
1 Adjusted for: study, sex, age at crc diagnosis;
2 Multinomial logistic regression was used to compare colorectal cancer cases to cancer free controls separately for each molecular pathological subtype (polytomous analysis, p).
3 Multinomial logistic regression was used to compare cases of each molecular pathological subtype to all additional cases not belonging to that subtype (case only analysis, p-difference).
OR=Odds Ratio, CI=Confidence Interval

## Sheet: Supplementary Table S7
Table S7. Minimally and fully adjusted case-control associations between individuals with and without diabetes with risk of colorectal cancer subtypes defined by combined marker status. A two-sided Wald test was used to calculate the p-values from the case-control analysis (p-value) and case-only analysis (pdifference). Error bars represent 95% confidence intervals.
									Jasstype	Diabetes		Minimal Adjustment1				Full Adjustment2
										No	Yes	Control OR	Control 95% CI	Control Pvalue3	Pdifference4	Control OR	Control 95% CI	Control Pvalue3	Pdifference4
									16	6	2	-	-	-	-	-	-	-	-
									1	360	56	1.648	1.215 - 2.236	0.00132744	0.309276	1.49	1.094 - 2.031	0.0115317	0.457903
									15	26	4	-	-	-	-	-	-	-	-
									14	110	13	1.209	0.666 - 2.192	0.532667	0.594296	1.074	0.599 - 1.926	0.810394	0.406642
									13	2	1	-	-	-	-	-	-	-	-
									12	36	4	-	-	-	-	-	-	-	-
									11	105	10	1.228	0.631 - 2.39	0.545257	0.758545	0.952	0.484 - 1.872	0.88654	0.405949
									5	176	22	1.574	0.991 - 2.497	0.0543872	0.599171	1.65	1.026 - 2.654	0.0388497	0.36456
									10	4	0
									2	157	18	1.466	0.881 - 2.438	0.140976	0.970022	1.098	0.64 - 1.884	0.734461	0.692599
									9	179	28	1.446	0.952 - 2.196	0.0836647	0.975322	1.565	1.026 - 2.389	0.037762	0.645647
									8	157	16	1.027	0.602 - 1.754	0.920797	0.198092	0.844	0.489 - 1.459	0.544065	0.106198
									7	16	8	-	-	-	-	-	-	-	-
									6	162	19	1.436	0.878 - 2.349	0.149325	0.859395	1.306	0.788 - 2.165	0.29955	0.780638
									3	1552	206	1.424	1.203 - 1.686	3.92864e-05	0.763086	1.281	1.074 - 1.528	0.00579478	0.41268
									4	2606	351	1.392	1.212 - 1.598	2.69288e-06	Ref	1.294	1.122 - 1.494	0.000418138	Ref
1 Minimally adjusted model (Minimal): study, sex, age at crc diagnosis.
2 Fully adjusted model (Full): study, sex, age at crc diagnosis, energy intake, family history, BMI, red meat, processed meat, vegetables, fruit, alcohol, smoking, exercise and aspirin/NSAID use.
3 p-values were calculated using multinomial logistic regression, comparing colorectal cancer cases to cancer free controls separately for each defined Jass-type with more than 50 cases included.
4 Pdifference was calculated using multinomial logistic regression, comparing cases of each Jass-type to all additional cases not belonging to that type.
OR=Odds Ratio; CI=Confidence Interval
